# Supplementary material for: Functional UV Blocking and Superhydrophobic Coatings Based on Functionalized CeO2 and Al2O3 Nanoparticles in a Polyurethane Nanocomposite
Source: Polymers (Basel). 2024 Sep 25;16(19):2705. doi: 10.3390/polym16192705 (PMC11478342; doi:10.3390/polym16192705)
Supplement: Supplementary file 1 [file polymers-16-02705-s001.zip]

Archive with 1 entries (1 files):
- polymers-3192520-supplementary.pdf
